# Supplementary material for: The Dark Side of Precision: Pin-Related Complications in Computer-Navigated and Robotic-Assisted Knee Arthroplasty
Source: J Clin Med. 2026 May 14;15(10):3793. doi: 10.3390/jcm15103793 (PMC13206871; doi:10.3390/jcm15103793)
Supplement: Supplementary file 1 [file jcm-15-03793-s001.zip]

Archive with 1 entries (1 files):
- jcm-4246714-supplementary.pdf
